# Supplementary material for: Troxerutin suppresses the stemness of osteosarcoma via the CD155/SRC/β-catenin signaling axis
Source: Cell Mol Biol Lett. 2025 Apr 11;30:45. doi: 10.1186/s11658-025-00724-8 (PMC11992710; doi:10.1186/s11658-025-00724-8)
Supplement: Supplementary file 2 — Additional file 2. [file 11658_2025_724_MOESM2_ESM.xlsx]

## Sheet: Sheet1
Supplementary Table 1. The primer sequences required for PCR
Name	Sequence	Application
ACTB F	CATGTACGTTGCTATCCAGGC	qRT-PCR
ACTB R	CTCCTTAATGTCACGCACGAT	qRT-PCR
CD155 F	TGGAGGTGACGCATGTGTC	qRT-PCR
CD155 R	GTTTGGACTCCGAATAGCTGG	qRT-PCR
OCT4 F	CTGGGTTGATCCTCGGACCT	qRT-PCR
OCT4 R	CCATCGGAGTTGCTCTCCA	qRT-PCR
SOX2 F	GCCGAGTGGAAACTTTTGTCG	qRT-PCR
SOX2 R	GGCAGCGTGTACTTATCCTTCT	qRT-PCR
CD44 F	CTGCCGCTTTGCAGGTGTA	qRT-PCR
CD44 R	CATTGTGGGCAAGGTGCTATT	qRT-PCR
CD133 F	AGTCGGAAACTGGCAGATAGC	qRT-PCR
CD133 R	GGTAGTGTTGTACTGGGCCAAT	qRT-PCR
Bmi1 F	CCACCTGATGTGTGTGCTTTG	qRT-PCR
Bmi1 R	TTCAGTAGTGGTCTGGTCTTGT	qRT-PCR
Nestin F	CTGCTACCCTTGAGACACCTG	qRT-PCR
Nestin R	GGGCTCTGATCTCTGCATCTAC	qRT-PCR
PPARD F	CAGGGCTGACTGCAAACGA	qRT-PCR
PPARD R	CTGCCACAATGTCTCGATGTC	qRT-PCR
AXIN2 F	CAACACCAGGCGGAACGAA	qRT-PCR
AXIN2 R	GCCCAATAAGGAGTGTAAGGACT	qRT-PCR
MMP7 F	GAGTGAGCTACAGTGGGAACA	qRT-PCR
MMP7 R	CTATGACGCGGGAGTTTAACAT	qRT-PCR
HES1 F	TCAACACGACACCGGATAAAC	qRT-PCR
HES1 R	GCCGCGAGCTATCTTTCTTCA	qRT-PCR
CCND3 F	TACCCGCCATCCATGATCG	qRT-PCR
CCND3 R	AGGCAGTCCACTTCAGTGC	qRT-PCR
GLI1 F	AGCGTGAGCCTGAATCTGTG	qRT-PCR
GLI1 R	CAGCATGTACTGGGCTTTGAA	qRT-PCR
HHIP F	TCTCAAAGCCTGTTCCACTCA	qRT-PCR
HHIP R	GCCTCGGCAAGTGTAAAAGAA	qRT-PCR
ALDH1 F	GCACGCCAGACTTACCTGTC	qRT-PCR
ALDH1 R	CCTCCTCAGTTGCAGGATTAAAG	qRT-PCR
