# Supplementary material for: Troxerutin suppresses the stemness of osteosarcoma via the CD155/SRC/β-catenin signaling axis
Source: Cell Mol Biol Lett. 2025 Apr 11;30:45. doi: 10.1186/s11658-025-00724-8 (PMC11992710; doi:10.1186/s11658-025-00724-8)
Supplement: Supplementary file 3 — Additional file 3. [file 11658_2025_724_MOESM3_ESM.xlsx]

## Sheet: Sheet1
Supplementary Table 2. Patient characteristic information presented in Figure 1D
Patient	Characteristic
	Age	Sex	Enneking stage	Location	Lung metastasis
Patient 1	20	Male	Ⅱ	Tibia	Yes
Patient 2	19	Male	Ⅱ	Humerus	NO
Patient 3	14	Male	Ⅱ	Tibia	NO
Patient 4	12	Female	Ⅱ	Femur	Yes
Patient 5	15	Male	Ⅱ	Femur	NO
Patient 6	15	Male	Ⅱ	Femur	Yes
Patient 7	18	Male	Ⅱ	Humerus	NO
Patient 8	15	Male	Ⅱ	Tibia	Yes
Patient 9	19	Male	Ⅲ	Tibia	Yes
Patient 10	11	Male	Ⅲ	Femur	Yes
Patient 11	19	Female	Ⅱ	Tibia	NO
Patient 12	9	Male	Ⅲ	Femur	Yes
