# Supplementary material for: Troxerutin suppresses the stemness of osteosarcoma via the CD155/SRC/β-catenin signaling axis
Source: Cell Mol Biol Lett. 2025 Apr 11;30:45. doi: 10.1186/s11658-025-00724-8 (PMC11992710; doi:10.1186/s11658-025-00724-8)
Supplement: Supplementary file 4 — Additional file 4. [file 11658_2025_724_MOESM4_ESM.xlsx]

## Sheet: Sheet1
Supplementary Table 3. Patient characteristic information presented in Figure 1H and Figure 1I
Characteristic	No. of patients	(%)
Sex
Male	30	56.6
Female	23	43.4
Age, y
＜20	18	34
≥20	35	66
Location
Limb bone	47	88.7
Axial skeleton	6	11.3
Tumor size
＜10cm	28	52.8
≥10cm	25	47.2
Lung metastasis
Yes	22	41.5
No	31	58.5
