# Supplementary material for: Troxerutin suppresses the stemness of osteosarcoma via the CD155/SRC/β-catenin signaling axis
Source: Cell Mol Biol Lett. 2025 Apr 11;30:45. doi: 10.1186/s11658-025-00724-8 (PMC11992710; doi:10.1186/s11658-025-00724-8)
Supplement: Supplementary file 5 — Additional file 5. [file 11658_2025_724_MOESM5_ESM.xlsx]

## Sheet: Sheet1
Supplementary Table 4. Contact residues involved in the binding of CD155 and SRC.
CD155	ΔGsolv	SRC	ΔGsolv
PHE40	0.42	THR101	0.04
LEU41	-0.09	ASN116	-0.02
GLY42	0.2	GLU118	0.28
ASP43	0	GLY119	0.29
LYS90	-0.38	ASP120	-0.13
ALA143	0.01	TRP121	0.09
LYS144	0.21	LYS155	-0.27
GLN146	0.25	THR157	-0.05
ALA149	-0.21	ARG159	0.09
GLU150	-0.07	GLU179	-0.08
VAL151	0.28	GLU181	-0.44
GLN152	-0.51	THR182	0.3
LYS153	-1.24	THR183	0.27
VAL154	0.29	LYS184	1.1
GLN155	-0.71	ARG208	-0.2
THR157	0.46	GLN256	-0.03
GLU159	0.02	GLY257	0.12
VAL161	0.18	ALA259	-0.04
PRO162	0.15	LYS260	0.01
ARG165	-0.42	ASP261	-0.15
ASN188	-0.08	ALA262	-0.04
SER190	-0.03	TRP263	0.38
VAL192	0.76	GLU264	-0.59
PRO193	0.35	ILE265	0.02
PHE195	1.3	PRO266	0.09
LEU196	0.82	LEU311	0.19
THR201	0.05	GLN312	-0.01
THR203	0.04	GLN315	0.1
LEU205	0.4	VAL316	0.12
LEU234	0.1	LYS318	-0.95
THR235	-0.22	LYS319	0.13
VAL236	0.14	ARG321	-0.6
ASN237	-0.08	TYR379	0.14
THR239	0.13	ARG382	0.53
TYR241	0.31	MET383	1.36
ASN271	-0.22	ASN384	-0.15
PRO272	0.47	GLU513	-0.57
GLU273	0.08	GLN516	-0.03
ALA317	0.3	GLU520	-0.22
LEU318	0.35	GLU527	-0.16
ΔGsolv represents the change in free energy during dissolution, measured in kcal/mol.
