# Supplementary material for: Troxerutin suppresses the stemness of osteosarcoma via the CD155/SRC/β-catenin signaling axis
Source: Cell Mol Biol Lett. 2025 Apr 11;30:45. doi: 10.1186/s11658-025-00724-8 (PMC11992710; doi:10.1186/s11658-025-00724-8)
Supplement: Supplementary file 6 — Additional file 6. [file 11658_2025_724_MOESM6_ESM.xlsx]

## Sheet: Sheet1
Supplementary Table 5. Hydrogen bonding interaction between CD155 and SRC
CD155	Atomic name	SRC	Atomic name	Distance (Å)
TYR241	OH	ALA262	O	3.65
GLN146	OE1	LYS155	NZ	3.56
GLU150	OE2	ARG321	NH1	2.31
LYS153	O	LYS319	NZ	3.63
LYS153	O	GLN315	NE2	3.25
TYR241	OH	ALA262	N	3.43
