# Supplementary material for: Troxerutin suppresses the stemness of osteosarcoma via the CD155/SRC/β-catenin signaling axis
Source: Cell Mol Biol Lett. 2025 Apr 11;30:45. doi: 10.1186/s11658-025-00724-8 (PMC11992710; doi:10.1186/s11658-025-00724-8)
Supplement: Supplementary file 7 — Additional file 7. [file 11658_2025_724_MOESM7_ESM.xlsx]

## Sheet: Sheet1
Supplementary Table 6. The binding free energy between CD155 and SRC
ΔvdW	ΔEEL	ΔEPB	ΔESA	ΔEtot
-71.93	-123.75	146.22	-9.64	-59.09
ΔvdW: Van der Waals interaction energy
ΔEEL: Energy of electrostatic interaction between charges
ΔEPB: Polar solvation energy
ΔESA: Non-polar solvation energy
ΔEtot: Total combined free energy value
