# Supplementary material for: Troxerutin suppresses the stemness of osteosarcoma via the CD155/SRC/β-catenin signaling axis
Source: Cell Mol Biol Lett. 2025 Apr 11;30:45. doi: 10.1186/s11658-025-00724-8 (PMC11992710; doi:10.1186/s11658-025-00724-8)
Supplement: Supplementary file 9 — Additional file 9. [file 11658_2025_724_MOESM9_ESM.xlsx]

## Sheet: Sheet1
Supplementary Table 8. The binding free energy between CD155 and Troxerutin
ΔvdW	ΔEEL	ΔEPB	ΔESA	ΔEtot
-20.72	-16.2	25	-2.85	-14.76
ΔvdW: Van der Waals interaction energy
ΔEEL: Energy of electrostatic interaction between charges
ΔEPB: Polar solvation energy
ΔESA: Non-polar solvation energy
ΔEtot: Total combined free energy value
